# Supplementary material for: Discovery, genotyping and characterization of structural variation and novel sequence at single nucleotide resolution from de novo genome assemblies on a population scale
Source: Gigascience. 2015 Dec 24;4:64. doi: 10.1186/s13742-015-0103-4 (PMC4690232; doi:10.1186/s13742-015-0103-4)
Supplement: Additional file 1: Table S1. — Information of the 37 Human genome de novo assemblies that are used in this analysis. (XLSX 11 kb) [file 13742_2015_103_MOESM1_ESM.xlsx]

## Sheet: TableS1
TableS1: Information of the 37 Human genome de novo assemblies that are used in the analysis
Individual de novo assemblies	Level	ScaffoldN50 (bp) *	ContigN50*	Assembly Protocol (Platfrom, Library type, Sequencing type, Coverage)	Individual de novo assemblies (fq)	Raw data (fq or fa)
HuRef	Chromosome	143, 733,266	74, 641, 878	Sanger 3730, 10k-150kbp mate pairs, PE700bp, average7.5x, Celera Assembler	ftp://ftp.ncbi.nih.gov/genomes/Homo_sapiens/Assembled_chromosomes	ftp://ftp.ncbi.nih.gov/pub/TraceDB/Personal_Genomics/Venter/
Haploid CHM1.1	Chromosome	50, 362,920	16, 289, 910	Illumina HiSeq 2000, BAC clones, Reference guided de novo assemblies, Celera Assembler	ftp://ftp.ncbi.nih.gov/genomes/Homo_sapiens/Assembled_chromosomes	http://figshare.com/articles/CHM1_Single_Haplotype_Assembly_Supplementary_Material/1091429
NA12878APLG	Scaffold	12, 140, 992	2, 185, 213	Illumina HiSeq2000, (150bp, 2500bp, 30kbp), PE100bp, (50x, 50x, 5x ), AllPathLG	ftp://ftp.ncbi.nlm.nih.gov/genbank/genomes/Eukaryotes/vertebrates_mammals/Homo_sapiens	http://www.ncbi.nlm.nih.gov/sra/?term=NA12878
YH2.0	Scaffold	22, 047, 463	2, 949, 411	Illumina HiSeq2000, (180bp, 500bp, 2kbp,5kbp, 10kbp, 20kbp, 40kbp ), PE100bp, (40x, 3.4x, 2.8x, 5x, 3.6x, 0.2x ), SoapDenovo2	ftp://ftp.ncbi.nlm.nih.gov/genbank/genomes/Eukaryotes/vertebrates_mammals/Homo_sapiens	http://www.ncbi.nlm.nih.gov/sra/?term=ERA000005
NA18507 (African BGIAF)	Scaffold	62, 478	11, 418	Illumina, (200bp,2kbp),PE, average42X,SoapDenovo	ftp://ftp.ncbi.nlm.nih.gov/genbank/genomes/Eukaryotes/vertebrates_mammals/Homo_sapiens	http://www.ncbi.nlm.nih.gov/sra/?term=SRA000271
NA12878SGA	Scaffold	25, 171	4, 586	Illumina HiSeq2000, 400bp pair end, PE100bp, 40x, SGA	ftp.sanger.ac.uk/pub/js18/sga-paper/	http://www.ncbi.nlm.nih.gov/sra/?term=NA12878
NA12878SOAPDenovo	Scaffold	32, 396	1, 536	Illumina HiSeq2000, 400bp pair end, PE100bp, 40x, SoapDenovo	ftp.sanger.ac.uk/pub/js18/sga-paper/	http://www.ncbi.nlm.nih.gov/sra/?term=NA12878
10 DanishTrios by SoapDenovo2	Scaffold	28, 784 ± 7528	960 ± 180	Illumina HiSeq2000, (180bp, 500bp, 800bp pair end), PE100bp, (30x, 10x, 10x), SoapDenovo2	GenomeDK consortium ftp	GenomeDK consortium ftp
* Estimated by an extention script in AsmVar and confirmed by the original paper description
