# Supplementary material for: Discovery, genotyping and characterization of structural variation and novel sequence at single nucleotide resolution from de novo genome assemblies on a population scale
Source: Gigascience. 2015 Dec 24;4:64. doi: 10.1186/s13742-015-0103-4 (PMC4690232; doi:10.1186/s13742-015-0103-4)
Supplement: Additional file 3: Table S2. — Memory and CPU time of AsmVar for the 37 de novo assembly investigation. (XLSX 9 kb) [file 13742_2015_103_MOESM3_ESM.xlsx]

## Sheet: TableS2
TableS2. Memory and CPU time of AsmVar for the 37 de novo assembly investigation
Steps	Descriptions	Mem	Cores	RealTime	CPU time
Module a	Global assembly-vs-assembly alignment and local realignment	20G-60G #1	8	6h	48h
Module b	Variant integration on population scale	25G	4	1h	4h
Module c	Genotype classification	1G	1	3h	3h
Module d	Vairnt score recalibration	10G	1	4h	4h
Module e #2	Computational validation	-	-		-
Module f #2	Ancestral state	10G	1	2h	2h
Module g #2	SV mechanism	20-40G	1	2h	2h
Module h #2	Novel sequence	20G	1	2h	2h
Reference: GRCh37
#1: depending on the reference masking
#2: parallelable
# Node information: Two Intel/"Sandy Bridge" E5-2670 CPUs @ 2.67 GHz, 8 cores/CPU
