# Supplementary material for: Discovery, genotyping and characterization of structural variation and novel sequence at single nucleotide resolution from de novo genome assemblies on a population scale
Source: Gigascience. 2015 Dec 24;4:64. doi: 10.1186/s13742-015-0103-4 (PMC4690232; doi:10.1186/s13742-015-0103-4)
Supplement: Additional file 4: Table S3. — Assessment of AsmVar false negative rate by comparison of NA12878 validated structural variants. (XLSX 10 kb) [file 13742_2015_103_MOESM4_ESM.xlsx]

## Sheet: Sheet1
TableS3. Assessment of AsmVar false negative rate by comparison of NA12878 validated structural variants
#Reigion	# of NA12878 validated SVs in dbVar	Missing	FN
50-60	51	24	0.470588
60-70	165	88	0.533333
70-80	96	31	0.322917
80-90	74	25	0.337838
90-100	52	14	0.269231
100-200	1018	240	0.235756
200-300	1101	278	0.252498
300-400	1865	279	0.149598
400-500	3738	366	0.0979133
500-600	1997	215	0.107661
600-700	323	83	0.256966
700-800	199	54	0.271357
800-900	204	63	0.308824
900-1000	228	57	0.25
1000-2000	1171	312	0.266439
2000-3000	1253	356	0.284118
3000-4000	740	143	0.193243
4000-5000	984	314	0.319106
5000-6000	774	220	0.284238
6000-7000	748	183	0.244652
7000-8000	293	65	0.221843
8000-9000	200	57	0.285
9000-10000	147	42	0.285714
10000-20000	546	133	0.24359
20000-30000	235	38	0.161702
30000-40000	119	21	0.176471
40000-50000	81	5	0.0617284
50000-60000	37	2	0.0540541
60000-70000	27	4	0.148148
70000-80000	30	1	0.0333333
80000-90000	26	1	0.0384615
90000-100000	17	0	0
Overall	18932	3714	0.196176
